# Supplementary material for: Factor structure and psychometric properties of the Hungarian version of the Mentalized Affectivity Scale (MAS): A cross-sectional study
Source: PLoS One. 2025 Aug 6;20(8):e0329785. doi: 10.1371/journal.pone.0329785 (PMC12327597; doi:10.1371/journal.pone.0329785)
Supplement: S1 Data — (XLSX) [file pone.0329785.s001.xlsx]

## Sheet: Bóné V Data
id	token	lastpage	startlanguage	QA0	Q1	Q6	Q2	Q3	Q4	Q5	MAS_MAS1	MAS_MAS2	MAS_MAS3	MAS_MAS4	MAS_MAS5	MAS_MAS6	MAS_MAS7	MAS_MAS8	MAS_9RC	MAS_MAS9	MAS_MAS10	MAS_MAS11	MAS_MAS12	MAS_13RC	MAS_MAS13	MAS_MAS14	MAS_15RC	MAS_MAS15	MAS_MAS16	MAS_MAS17	MAS_MAS18	MAS_19RC	MAS_MAS19	MAS_20RC	MAS_MAS20	MAS_MAS21	MAS_MAS22	MAS_MAS23	MAS_24RC	MAS_MAS24	MAS_MAS25	MAS_MAS26	MAS_MAS27	MAS_MAS28	MAS_MAS29	MAS_MAS30	MAS_31RC	MAS_MAS31	MAS_32RC
460		6	hu	1	#NULL!	2003	2	3	1	2	5	3	6	2	4	6	4	5	3	5	3	4	5	4	4	3	5	3	5	4	2	2	6	3	5	2	2	5	4	4	3	4	4	5	4	3	2	6	3
692		6	hu	1	1	2004	2	4	1	2	2	5	6	3	4	5	6	5	2	6	3	6	3	6	2	1	6	2	4	5	5	3	5	4	4	5	5	3	4	4	4	2	4	4	5	2	5	3	4
455		6	hu	1	1	2003	2	2	1	2	6	3	7	4	3	6	5	3	1	7	2	4	5	4	4	2	3	5	3	4	3	1	7	1	7	5	6	6	3	5	3	5	3	5	5	3	1	7	2
474		6	hu	1	1	2003	2	3	1	2	4	6	7	1	6	6	5	3	3	5	4	6	5	4	4	6	5	3	5	6	7	1	7	3	5	7	6	6	6	2	6	3	5	7	4	6	5	3	5
558		6	hu	1	1	1995	2	3	1	2	7	6	6	7	5	5	3	3	7	1	6	7	7	4	4	6	7	1	7	7	4	2	6	3	5	2	5	5	3	5	3	7	3	7	5	7	7	1	6
441		6	hu	1	1	1969	3	4	3	2	4	6	5	6	6	7	3	4	6	2	6	6	2	6	2	4	6	2	5	5	4	2	6	2	6	6	4	6	6	2	5	4	4	4	4	6	6	2	4
652		6	hu	1	1	1988	2	4	2	1	6	5	6	5	6	3	3	7	6	2	4	6	2	5	3	5	4	4	6	3	7	6	2	6	2	6	5	2	6	2	4	3	5	3	5	4	5	3	4
345		6	hu	1	1	1982	3	2	2	1	4	7	6	5	6	6	6	6	5	3	6	7	4	7	1	6	6	2	4	6	4	3	5	5	3	7	4	6	6	2	6	4	5	5	6	6	3	5	4
521		6	hu	1	1	1969	3	2	2	2	7	6	4	5	6	3	3	6	6	2	3	4	7	4	4	5	4	4	7	6	5	3	5	4	4	6	2	4	6	2	2	2	2	7	6	6	5	3	2
691		6	hu	1	1	2004	2	4	1	1	4	6	5	4	6	5	5	3	4	4	4	3	3	6	2	4	6	2	3	5	2	2	6	4	4	6	3	4	5	3	2	2	3	2	4	5	4	4	4
646		6	hu	1	1	1968	#NULL!	#NULL!	#NULL!	#NULL!	6	5	5	7	6	3	3	7	3	5	6	5	6	3	5	6	6	2	7	5	7	2	6	3	5	6	4	6	6	2	4	3	2	7	6	6	4	4	3
697		6	hu	1	1	2004	2	4	#NULL!	1	2	4	6	2	6	6	4	4	2	6	1	5	3	5	3	4	5	3	2	3	4	3	5	2	6	6	6	4	3	5	6	3	4	5	7	5	5	3	4
636		6	hu	1	1	1983	3	4	2	1	7	5	6	7	5	3	4	6	3	5	3	5	7	3	5	5	2	6	7	4	6	5	3	1	7	7	5	2	5	3	2	1	4	7	6	5	5	3	5
477		6	hu	1	1	2002	2	2	1	2	5	2	6	3	5	5	5	6	5	3	3	4	5	4	4	4	3	5	5	3	2	3	5	2	6	2	3	5	3	5	3	3	6	4	3	3	3	5	2
547		6	hu	1	1	2004	2	2	1	1	7	2	6	5	6	7	2	6	1	7	4	5	7	2	6	4	5	3	7	3	6	1	7	1	7	4	3	4	2	6	4	3	5	7	7	3	1	7	1
430		6	hu	1	1	1977	3	4	2	1	5	5	5	6	4	5	4	5	5	3	4	5	4	5	3	5	4	4	5	5	3	4	4	3	5	6	5	5	5	3	4	3	3	5	5	5	4	4	4
420		6	hu	1	1	1997	3	4	1	2	7	4	4	3	3	7	4	7	5	3	4	4	7	5	3	3	7	1	7	4	7	1	7	4	4	7	7	4	5	3	7	5	3	7	7	3	2	6	1
765		6	hu	1	1	1986	3	3	3	2	6	6	6	5	6	5	5	7	4	4	5	5	6	4	4	6	4	4	7	6	6	1	7	4	4	6	5	6	7	1	5	4	4	7	6	6	2	6	3
644		6	hu	1	1	1986	3	2	2	1	7	5	5	3	6	3	3	5	5	3	3	5	5	3	5	6	4	4	6	3	6	1	7	3	5	5	3	3	4	4	3	3	4	7	5	5	6	2	4
589		6	hu	1	1	1971	3	2	3	2	1	4	4	1	4	7	2	2	5	3	3	6	2	6	2	4	6	2	3	4	4	5	3	5	3	5	2	6	4	4	3	2	4	2	2	4	2	6	6
647		6	hu	1	1	1997	3	4	1	2	6	5	7	6	7	7	4	6	7	1	6	7	2	6	2	6	6	2	7	7	7	1	7	4	4	7	6	6	7	1	4	6	5	7	7	5	4	4	5
678		6	hu	1	1	1996	3	4	1	2	5	3	5	3	4	2	2	6	2	6	3	3	7	2	6	5	1	7	5	4	5	3	5	2	6	3	2	2	1	7	3	2	1	5	6	2	2	6	3
473		6	hu	1	1	2002	2	3	1	2	7	4	6	5	5	2	3	7	2	6	5	5	7	5	3	3	3	5	5	3	7	6	2	3	5	5	3	3	5	3	4	3	2	7	5	5	5	3	2
378		6	hu	1	1	1977	3	4	1	2	5	5	6	6	6	6	5	6	2	6	5	4	6	5	3	6	3	5	5	5	5	4	4	2	6	4	4	3	5	3	4	5	3	5	6	5	2	6	2
720		6	hu	1	1	1973	3	3	2	1	5	3	3	3	6	5	3	2	2	6	2	5	6	3	5	5	3	5	2	6	6	1	7	1	7	7	3	3	3	5	3	2	3	6	7	3	1	7	5
508		6	hu	1	1	2002	2	4	1	1	7	3	4	2	5	2	1	7	6	2	2	4	5	4	4	1	2	6	2	6	6	5	3	3	5	6	2	1	3	5	1	1	1	7	6	3	7	1	1
781		6	hu	1	1	1982	3	1	1	2	2	4	6	6	5	4	7	5	6	2	5	5	6	7	1	5	5	3	2	5	5	1	7	5	3	5	4	6	6	2	5	5	6	5	5	6	6	2	3
651		6	hu	1	1	1985	3	1	2	1	7	5	6	6	6	5	5	5	3	5	5	5	5	5	3	6	6	2	7	5	6	2	6	3	5	5	5	5	6	2	5	6	4	7	6	6	4	4	3
637		6	hu	1	1	1975	3	2	3	1	5	6	6	4	3	3	4	5	7	1	4	4	5	4	4	4	3	5	6	3	4	3	5	3	5	5	5	3	4	4	3	4	6	5	5	6	6	2	5
541		6	hu	1	1	2005	2	1	1	2	6	4	6	4	6	6	6	5	5	3	5	6	4	6	2	7	6	2	7	7	6	1	7	3	5	7	7	6	5	3	5	4	3	4	6	2	7	1	6
478		6	hu	1	1	2003	2	3	1	2	7	6	4	3	6	5	5	5	4	4	5	6	4	5	3	5	5	3	6	5	6	2	6	2	6	6	4	5	5	3	4	4	3	6	6	4	5	3	4
563		6	hu	1	1	1981	2	2	1	2	1	6	6	5	6	6	4	6	2	6	6	6	2	6	2	5	6	2	2	6	4	1	7	4	4	6	5	6	7	1	5	6	6	7	6	6	6	2	3
484		6	hu	1	1	2004	2	2	1	2	6	6	6	6	6	5	2	6	7	1	3	3	5	4	4	6	6	2	6	5	6	2	6	6	2	6	2	6	7	1	2	1	2	6	6	2	7	1	3
612		6	hu	1	1	2004	2	2	1	1	7	5	7	5	7	5	5	5	5	3	7	7	2	6	2	6	5	3	6	6	6	4	4	5	3	7	6	6	6	2	6	6	6	5	7	5	3	5	7
334		6	hu	1	1	1970	3	2	2	1	7	7	7	7	7	7	7	7	7	1	7	6	1	7	1	7	7	1	7	6	7	1	7	7	1	7	7	7	7	1	7	1	7	7	7	7	7	1	6
405		6	hu	1	1	1977	3	2	2	1	7	6	5	5	5	3	3	7	6	2	4	6	7	3	5	6	5	3	7	2	7	5	3	5	3	6	4	3	6	2	4	5	5	7	6	5	7	1	1
500		6	hu	1	1	1997	3	4	2	1	7	6	7	1	7	7	6	6	5	3	6	7	5	3	5	5	6	2	7	7	7	1	7	1	7	7	4	7	1	7	6	5	5	7	7	4	6	2	7
551		6	hu	1	1	2004	2	3	1	1	5	6	3	4	6	7	3	7	2	6	7	6	5	7	1	7	6	2	6	5	7	1	7	2	6	7	7	6	4	4	7	7	2	6	7	1	1	7	2
338		3	hu	1	2	1981	3	4	2	1	6	6	4	6	6	5	3	7	6	2	5	5	7	4	4	6	6	2	7	5	6	5	3	4	4	6	5	5	5	3	5	5	4	7	6	4	5	3	2
543		3	hu	1	2	2003	2	3	1	2	5	4	6	5	6	3	7	7	4	4	4	6	7	1	7	4	3	5	4	6	5	4	4	3	5	6	2	2	4	4	3	1	3	5	6	6	6	2	1
660		3	hu	1	2	1989	3	4	2	1	7	3	5	3	3	2	1	6	4	4	5	1	7	3	5	3	3	5	6	2	7	1	7	2	6	2	2	6	3	5	5	3	1	7	3	3	5	3	1
669		3	hu	1	2	2004	2	4	1	1	6	6	5	5	6	2	4	5	6	2	2	5	7	5	3	4	3	5	6	5	6	6	2	5	3	7	4	1	6	2	5	2	3	6	3	4	7	1	5
672		3	hu	1	2	2001	2	4	1	2	7	6	6	6	7	6	3	6	5	3	5	6	7	5	3	6	6	2	7	6	7	1	7	2	6	6	4	6	3	5	4	5	3	7	7	5	5	3	2
700		3	hu	1	2	1999	2	4	1	1	7	5	7	6	6	3	3	7	1	7	5	6	7	2	6	6	3	5	7	3	7	3	5	1	7	3	1	5	3	5	1	1	1	7	6	1	3	5	1
771		3	hu	1	2	1981	3	4	1	1	7	5	7	6	5	6	6	6	6	2	5	6	6	7	1	7	6	2	6	6	7	1	7	3	5	7	4	7	7	1	5	4	1	7	6	3	4	4	4
617		4	hu	1	2	1997	#NULL!	4	3	1	7	7	6	5	7	6	7	6	7	1	6	6	1	7	1	7	5	3	7	7	7	1	7	6	2	7	7	6	7	1	6	3	6	7	7	7	7	1	7
425		4	hu	1	2	1970	3	2	3	2	6	7	7	7	6	5	4	7	7	1	6	7	6	6	2	7	2	6	7	6	6	2	6	2	6	7	2	5	6	2	4	2	6	7	7	7	7	1	5
480		4	hu	1	2	2005	2	2	1	2	7	4	6	5	5	5	5	6	1	7	5	5	6	5	3	6	4	4	6	5	5	1	7	3	5	6	4	3	1	7	5	3	5	7	5	5	5	3	1
504		4	hu	1	2	2001	2	4	1	1	7	3	5	4	5	1	5	7	4	4	1	6	7	2	6	4	1	7	4	5	7	7	1	2	6	5	6	1	1	7	3	1	7	7	5	1	4	4	4
764		4	hu	1	2	1984	3	1	2	1	7	7	4	6	6	5	5	7	2	6	4	4	5	4	4	5	7	1	4	5	5	1	7	3	5	7	7	6	7	1	6	6	6	6	6	7	3	5	6
570		4	hu	1	2	2004	2	4	1	2	6	4	5	5	4	5	3	6	2	6	4	4	5	3	5	4	5	3	6	3	6	2	6	2	6	5	3	4	4	4	3	4	5	7	5	4	2	6	3
372		4	hu	1	2	1989	3	3	2	1	7	3	5	4	7	3	4	5	3	5	3	5	5	3	5	3	5	3	5	5	7	6	2	6	2	4	5	2	5	3	5	2	4	6	5	4	7	1	5
780		4	hu	1	2	1988	3	2	2	1	6	6	6	3	4	4	4	4	5	3	3	5	2	6	2	5	3	5	4	4	3	6	2	6	2	5	6	2	5	3	4	2	3	3	5	5	6	2	6
312		4	hu	1	2	1976	3	2	2	1	4	6	6	5	6	5	5	2	6	2	7	6	5	6	2	7	7	1	5	7	4	2	6	6	2	7	7	7	7	1	7	5	6	6	6	6	3	5	7
670		6	hu	1	2	2001	3	3	1	2	4	5	1	5	2	1	5	6	5	3	6	7	2	5	3	4	7	1	2	6	2	1	7	4	4	7	7	3	6	2	7	3	3	5	2	3	1	7	3
499		5	hu	1	2	2003	3	2	#NULL!	1	6	7	5	6	7	5	6	4	3	5	3	4	5	4	4	5	4	4	5	6	6	1	7	4	4	6	7	4	6	2	6	5	5	5	6	4	3	5	4
433		5	hu	1	2	1963	2	1	2	1	1	7	7	5	7	5	7	7	1	7	7	3	3	1	7	7	1	7	6	6	3	1	7	1	7	4	7	7	7	1	7	1	7	7	5	6	1	7	4
667		5	hu	1	2	1999	3	2	1	1	7	5	6	4	6	6	5	6	4	4	6	6	5	2	6	6	5	3	7	6	7	2	6	2	6	7	4	6	4	4	4	5	5	7	7	7	6	2	3
593		6	hu	1	2	2002	2	1	1	2	7	4	7	7	7	6	5	7	3	5	6	7	2	3	5	7	5	3	7	7	7	2	6	3	5	7	7	7	6	2	6	3	7	7	7	5	1	7	2
565		6	hu	1	2	1972	3	3	2	1	7	5	5	3	6	5	3	6	5	3	5	5	4	5	3	5	5	3	5	5	7	4	4	6	2	6	4	2	4	4	5	4	5	7	5	4	7	1	3
609		6	hu	1	2	2003	2	2	1	1	6	7	7	7	7	5	6	7	7	1	6	7	2	7	1	7	5	3	7	7	7	3	5	7	1	7	7	4	7	1	6	3	7	7	7	7	7	1	6
431		6	hu	1	2	1992	3	2	2	1	7	5	6	4	5	3	5	7	6	2	5	4	7	4	4	5	5	3	7	1	6	4	4	6	2	2	1	3	4	4	2	2	2	6	6	3	7	1	2
601		6	hu	1	2	1996	2	2	1	1	5	7	4	3	7	3	3	4	6	2	3	7	3	3	5	3	6	2	7	5	7	2	6	5	3	7	4	2	6	2	3	2	7	7	7	7	6	2	6
485		6	hu	1	2	2005	2	2	1	2	5	6	7	1	6	2	6	5	4	4	7	7	1	5	3	7	7	1	5	7	2	1	7	7	1	7	7	7	7	1	7	6	5	7	5	7	7	1	2
314		6	hu	1	2	1972	2	1	2	1	4	7	4	4	7	5	5	7	1	7	3	7	7	3	5	7	5	3	5	7	7	1	7	1	7	7	7	3	7	1	7	7	7	7	6	7	1	7	1
528		6	hu	1	2	2001	3	3	1	1	6	3	6	6	3	1	7	7	4	4	5	5	7	5	3	3	3	5	7	2	2	7	1	7	1	7	6	2	7	1	4	1	3	7	6	4	2	6	2
682		6	hu	1	2	2002	2	2	1	2	6	3	7	4	7	7	2	6	7	1	5	5	2	7	1	5	7	1	6	5	7	1	7	2	6	5	7	5	7	1	4	5	4	7	7	7	3	5	5
560		6	hu	1	2	1980	2	3	2	1	7	3	4	3	3	5	2	6	1	7	3	4	6	1	7	2	2	6	2	3	2	3	5	1	7	4	3	3	1	7	4	3	2	1	5	1	2	6	3
410		6	hu	1	2	1961	2	2	3	1	5	7	7	7	5	7	2	7	3	5	5	7	5	7	1	6	3	5	5	7	5	1	7	1	7	7	5	5	7	1	4	1	7	5	7	6	1	7	7
625		6	hu	1	2	#NULL!	3	2	2	1	3	6	5	4	5	3	3	5	7	1	4	7	6	7	1	6	6	2	5	7	5	7	1	5	3	7	6	2	7	1	5	1	7	5	6	7	3	5	7
364		6	hu	1	2	1974	3	2	2	1	7	7	7	7	7	7	7	7	7	1	5	7	4	7	1	7	6	2	7	7	7	6	2	5	3	5	4	3	7	1	7	2	7	7	7	7	4	4	5
595		6	hu	1	2	1973	3	4	2	2	7	6	5	5	6	6	3	5	6	2	6	6	2	6	2	6	6	2	7	6	7	4	4	6	2	7	2	5	7	1	3	5	5	6	6	2	5	3	6
449		6	hu	1	2	1967	3	1	2	#NULL!	7	6	5	3	4	2	3	5	5	3	4	7	7	5	3	6	2	6	7	6	7	6	2	6	2	6	2	2	5	3	2	2	6	7	6	2	7	1	6
389		6	hu	1	2	1974	3	4	3	1	5	7	7	5	7	3	4	4	6	2	5	7	5	4	4	6	4	4	5	6	5	4	4	4	4	5	6	4	7	1	6	4	4	6	6	7	6	2	5
490		6	hu	1	2	1975	3	4	2	1	7	6	6	4	7	5	4	3	7	1	1	6	3	4	4	6	6	2	7	5	7	6	2	4	4	5	2	4	6	2	2	3	5	5	6	4	6	2	3
509		6	hu	1	2	2002	2	4	1	1	4	7	7	7	7	7	7	7	7	1	6	6	6	6	2	6	6	2	1	6	7	1	7	6	2	7	2	4	6	2	2	2	2	5	7	7	1	7	7
536		6	hu	1	2	2003	2	3	1	2	6	3	5	6	6	3	4	6	3	5	2	4	5	3	5	5	3	5	5	4	6	5	3	4	4	6	5	4	5	3	4	3	3	6	6	5	4	4	3
438		6	hu	1	2	1983	2	4	1	2	7	2	5	7	7	7	5	7	7	1	6	7	7	6	2	7	1	7	7	7	7	3	5	1	7	7	1	1	1	7	3	1	5	7	7	5	4	4	7
587		6	hu	1	2	2000	3	4	1	1	6	1	4	3	6	5	4	4	1	7	3	5	5	4	4	5	4	4	3	3	3	5	3	1	7	6	7	4	3	5	6	4	5	6	6	4	1	7	2
387		6	hu	1	2	1982	3	2	2	1	5	5	7	6	6	6	7	5	6	2	4	4	6	4	4	6	5	3	6	5	5	3	5	4	4	6	4	3	6	2	3	4	6	6	5	6	7	1	2
577		6	hu	1	2	1986	3	1	2	1	6	4	6	4	6	7	3	4	2	6	4	5	4	6	2	4	4	4	5	4	5	3	5	3	5	3	2	3	4	4	2	1	3	6	5	3	4	4	4
675		6	hu	1	2	1999	3	4	1	2	5	2	1	1	1	5	1	1	2	6	3	5	1	7	1	1	4	4	1	1	1	2	6	2	6	4	1	6	3	5	2	4	3	1	1	1	1	7	3
744		6	hu	1	2	1969	3	4	3	2	4	7	5	1	6	7	3	2	5	3	6	7	5	6	2	6	7	1	6	4	1	2	6	2	6	7	4	7	7	1	3	3	6	2	5	6	6	2	6
782		6	hu	1	2	1955	3	2	4	2	4	7	7	1	7	7	5	7	7	1	7	7	1	7	1	7	7	1	3	7	2	1	7	5	3	7	6	7	7	1	6	6	4	5	6	5	6	2	7
689		6	hu	1	2	1999	2	4	1	2	7	4	5	5	5	4	3	2	5	3	3	3	4	5	3	4	5	3	5	3	6	5	3	5	3	5	4	3	2	6	2	2	3	5	3	4	6	2	2
415		6	hu	1	2	1992	3	1	2	1	7	6	6	4	7	5	2	4	4	4	4	6	7	5	3	4	6	2	6	5	6	3	5	3	5	6	4	5	6	2	3	2	6	7	7	6	2	6	5
739		6	hu	1	2	1982	3	3	2	1	7	6	7	6	5	3	4	4	4	4	3	7	2	6	2	6	6	2	7	6	6	1	7	3	5	5	3	6	3	5	4	4	4	6	5	6	4	4	5
629		6	hu	1	2	2002	2	4	#NULL!	1	7	5	4	3	6	3	4	7	7	1	4	5	7	5	3	5	4	4	5	5	4	4	4	5	3	6	5	4	4	4	2	2	2	5	5	4	7	1	4
491		6	hu	1	2	1973	3	1	2	1	3	6	5	3	5	3	6	7	6	2	5	5	3	7	1	4	6	2	3	6	2	2	6	4	4	7	2	3	6	2	4	3	6	3	6	6	4	4	5
390		6	hu	1	2	1993	3	2	1	1	7	4	5	4	7	4	5	4	5	3	3	5	7	3	5	4	4	4	4	5	7	3	5	7	1	6	7	4	6	2	3	1	3	7	7	7	5	3	5
311		6	hu	1	2	1979	3	2	#NULL!	1	6	6	6	6	6	6	4	4	5	3	4	6	4	4	4	6	4	4	4	6	5	4	4	5	3	6	6	4	5	3	6	3	6	6	6	6	6	2	4
596		6	hu	1	2	2002	2	4	#NULL!	1	6	5	4	2	5	6	2	2	7	1	1	4	1	5	3	4	5	3	5	4	7	3	5	7	1	5	4	3	7	1	1	1	3	6	4	4	7	1	1
779		6	hu	1	2	1975	3	3	2	1	7	6	6	6	4	4	4	6	3	5	3	4	7	3	5	5	3	5	6	5	6	4	4	6	2	7	6	3	4	4	5	2	6	6	6	6	5	3	4
380		6	hu	1	2	1996	3	4	2	1	5	4	5	4	5	3	4	6	3	5	4	3	5	4	4	5	5	3	4	6	6	5	3	4	4	6	4	3	4	4	4	3	6	7	5	4	5	3	2
388		6	hu	1	2	1992	3	4	2	1	6	6	7	4	5	2	6	4	7	1	2	7	4	6	2	7	3	5	6	6	5	6	2	6	2	7	6	2	4	4	5	2	7	6	7	6	7	1	6
597		6	hu	1	2	1993	3	4	2	1	4	5	5	4	4	5	3	4	6	2	4	3	4	5	3	4	6	2	3	3	4	2	6	4	4	5	4	5	6	2	3	3	3	5	4	4	5	3	4
627		6	hu	1	2	2002	2	2	1	1	5	5	6	6	3	7	5	7	6	2	3	6	7	3	5	6	2	6	5	6	7	5	3	3	5	7	7	4	6	2	5	4	5	6	6	5	7	1	3
714		6	hu	1	2	1993	2	3	1	2	7	6	7	4	4	3	4	5	6	2	3	4	5	4	4	4	4	4	4	5	4	2	6	4	4	5	2	6	7	1	4	3	2	5	3	4	5	3	4
524		6	hu	1	2	2004	2	2	1	1	4	5	6	3	6	5	4	4	2	6	4	5	2	6	2	5	5	3	7	5	5	2	6	2	6	7	3	4	6	2	5	4	5	6	5	5	5	3	3
767		6	hu	1	2	1980	3	3	1	2	7	5	6	6	5	4	4	6	4	4	3	4	7	6	2	7	4	4	6	5	6	4	4	3	5	6	3	4	5	3	3	3	5	6	5	6	1	7	2
598		6	hu	1	2	1997	2	3	1	1	6	4	5	5	5	4	2	6	1	7	3	4	6	1	7	4	4	4	5	4	6	4	4	2	6	3	1	2	4	4	2	1	4	6	5	4	3	5	2
368		6	hu	1	2	1968	3	2	2	1	6	6	4	6	6	5	5	6	3	5	5	6	4	4	4	7	6	2	5	5	6	4	4	5	3	3	3	3	6	2	6	3	4	5	5	6	6	2	4
630		6	hu	1	2	1991	3	4	1	2	7	5	6	5	7	2	2	3	4	4	6	6	6	6	2	4	4	4	7	1	6	2	6	2	6	6	3	3	6	2	2	1	3	7	7	7	5	3	3
638		6	hu	1	2	1957	3	2	2	1	4	4	2	3	5	6	3	5	5	3	4	5	7	6	2	4	3	5	7	4	5	2	6	2	6	5	3	3	3	5	4	4	5	6	5	4	2	6	2
677		6	hu	1	2	2001	3	1	1	2	5	3	3	5	4	4	3	5	1	7	4	4	6	2	6	4	2	6	5	5	6	2	6	1	7	4	4	5	1	7	5	2	2	6	5	1	2	6	1
498		6	hu	1	2	2001	2	3	1	1	7	5	7	6	7	6	6	7	6	2	5	7	3	3	5	6	6	2	7	6	7	4	4	6	2	7	4	6	6	2	5	3	5	7	7	6	6	2	1
550		6	hu	1	2	2003	2	1	1	2	6	3	6	5	4	3	5	6	1	7	2	3	5	3	5	4	5	3	5	2	3	1	7	1	7	6	2	5	5	3	2	3	3	5	6	3	2	6	3
384		6	hu	1	2	1994	3	4	1	2	4	3	6	2	5	5	4	2	3	5	3	5	5	5	3	4	4	4	3	5	5	2	6	1	7	6	4	6	4	4	4	3	5	3	5	4	2	6	4
639		6	hu	1	2	1997	3	4	2	1	6	5	6	5	6	4	2	6	3	5	4	6	3	6	2	6	5	3	7	3	6	2	6	2	6	6	2	6	5	3	2	3	3	7	6	5	3	5	2
742		6	hu	1	2	1978	3	3	2	1	6	5	6	4	5	4	5	5	6	2	5	5	5	6	2	6	6	2	5	6	6	4	4	3	5	6	5	5	6	2	4	4	6	6	6	6	2	6	6
462		6	hu	1	2	1999	2	1	1	2	7	2	5	4	3	4	4	6	1	7	3	4	7	1	7	4	5	3	4	5	6	1	7	1	7	4	3	4	3	5	3	1	3	7	5	4	1	7	2
643		6	hu	1	2	1984	3	4	1	1	3	2	7	4	3	6	1	5	1	7	2	4	6	1	7	4	2	6	6	2	1	1	7	1	7	3	1	7	3	5	2	2	1	5	4	2	2	6	1
710		6	hu	1	2	2000	2	4	1	1	5	4	6	2	5	5	4	2	6	2	5	6	7	5	3	5	7	1	6	3	3	2	6	5	3	6	5	6	6	2	6	3	4	2	6	6	5	3	5
417		6	hu	1	2	1975	3	2	2	1	7	7	7	5	7	6	7	7	7	1	6	7	7	7	1	7	7	1	7	7	4	1	7	4	4	7	4	7	7	1	5	4	5	7	7	6	4	4	5
722		6	hu	1	2	1990	3	2	3	2	7	7	6	7	6	7	6	1	7	1	7	7	4	7	1	7	7	1	7	7	6	2	6	7	1	6	6	7	7	1	7	5	5	7	7	7	7	1	2
640		6	hu	1	2	1964	3	4	2	1	7	5	5	7	4	5	4	7	1	7	5	5	7	3	5	5	5	3	7	4	7	1	7	1	7	7	2	5	7	1	4	7	1	7	1	3	7	1	1
385		6	hu	1	2	1988	3	4	2	1	7	6	6	5	5	4	5	6	6	2	3	3	4	5	3	6	5	3	7	5	6	5	3	5	3	7	6	5	5	3	6	2	6	6	5	7	6	2	4
586		6	hu	1	2	2002	2	4	1	1	5	4	5	4	5	4	3	5	6	2	4	4	5	4	4	5	5	3	5	3	5	5	3	3	5	6	5	4	7	1	4	3	5	5	3	4	6	2	5
513		6	hu	1	2	1975	3	4	2	1	4	5	6	6	6	4	5	6	2	6	4	4	4	3	5	5	5	3	5	3	5	4	4	2	6	6	5	6	3	5	5	5	7	6	5	5	6	2	3
725		6	hu	1	2	1981	3	3	2	1	3	7	6	4	5	5	5	7	4	4	5	5	4	7	1	7	5	3	5	5	7	4	4	7	1	7	5	5	7	1	6	3	5	6	6	7	7	1	6
583		6	hu	1	2	1974	3	1	3	2	7	4	6	7	6	4	4	5	2	6	5	6	7	6	2	5	7	1	7	3	6	2	6	2	6	5	2	5	5	3	4	3	3	7	5	4	5	3	2
457		6	hu	1	2	2004	2	3	1	1	7	6	6	4	6	4	5	6	7	1	4	6	2	7	1	6	6	2	7	6	7	4	4	7	1	7	7	6	7	1	7	7	5	7	6	7	7	1	6
662		6	hu	1	2	1993	3	4	2	1	7	7	6	5	6	4	5	6	7	1	4	6	4	6	2	5	6	2	6	7	7	6	2	6	2	7	7	3	7	1	4	2	6	7	6	7	7	1	2
412		6	hu	1	2	1985	3	4	1	1	7	5	6	5	5	4	4	6	6	2	4	6	5	5	3	5	5	3	7	5	7	3	5	5	3	5	5	4	6	2	5	3	4	7	6	5	7	1	3
532		6	hu	1	2	2003	2	2	1	1	3	4	5	2	6	4	3	5	7	1	6	6	2	6	2	4	5	3	4	5	3	5	3	6	2	6	5	4	6	2	6	2	5	7	6	6	7	1	4
365		6	hu	1	2	1982	3	1	2	1	7	6	6	7	6	4	5	6	6	2	6	6	7	4	4	6	5	3	5	6	7	2	6	7	1	6	4	5	5	3	5	4	5	7	6	6	6	2	3
648		6	hu	1	2	1991	3	2	1	2	4	6	6	5	4	3	6	6	6	2	4	5	3	5	3	6	5	3	5	5	3	4	4	5	3	6	6	5	6	2	5	3	4	5	6	6	6	2	3
526		6	hu	1	2	2004	2	2	1	2	6	5	7	4	6	2	4	5	3	5	3	5	7	5	3	4	3	5	5	5	6	2	6	4	4	5	4	4	7	1	6	5	7	5	6	6	5	3	6
447		6	hu	1	2	1957	2	3	3	2	4	5	3	4	4	6	4	4	5	3	3	4	5	4	4	5	5	3	5	4	3	4	4	5	3	5	3	3	5	3	4	3	4	5	3	5	4	4	4
467		6	hu	1	2	2004	2	1	1	1	5	4	7	4	3	2	4	5	4	4	3	5	7	6	2	3	4	4	1	2	1	1	7	3	5	5	4	4	4	4	4	2	4	5	5	4	2	6	3
605		6	hu	1	2	2000	2	4	#NULL!	1	7	6	7	6	7	6	5	6	6	2	6	7	7	6	2	6	6	2	7	6	6	2	6	5	3	7	4	6	6	2	4	5	4	6	7	6	4	4	5
472		6	hu	1	2	2004	2	2	1	1	7	6	6	4	6	4	3	5	7	1	3	5	5	5	3	5	5	3	5	5	7	5	3	7	1	7	5	4	6	2	4	3	5	7	6	7	7	1	5
465		6	hu	1	2	2005	2	2	1	2	4	5	6	4	5	4	4	5	4	4	5	5	3	4	4	6	5	3	6	5	6	2	6	4	4	6	5	5	5	3	4	5	5	5	5	5	4	4	5
324		6	hu	1	2	1989	3	4	2	1	7	7	5	5	6	5	4	7	6	2	5	5	7	6	2	7	6	2	6	4	6	2	6	3	5	7	4	5	6	2	5	4	6	7	6	5	3	5	3
445		6	hu	1	2	1958	3	2	2	1	1	5	7	5	6	6	6	7	7	1	5	6	7	5	3	6	4	4	6	5	7	4	4	4	4	7	6	6	7	1	4	4	4	7	6	5	7	1	3
488		6	hu	1	2	2004	2	3	1	1	5	7	5	4	6	3	5	6	6	2	4	4	5	6	2	6	4	4	5	3	2	2	6	7	1	7	6	2	4	4	4	3	5	6	6	6	7	1	4
578		6	hu	1	2	1984	3	4	2	1	7	6	7	5	6	6	7	6	5	3	6	7	5	7	1	6	5	3	7	7	6	3	5	5	3	7	4	5	6	2	3	3	4	6	6	6	5	3	6
548		6	hu	1	2	2003	2	3	1	1	6	4	4	4	6	5	3	3	3	5	2	6	4	4	4	4	4	4	5	3	1	4	4	4	4	7	4	4	6	2	5	1	4	5	3	4	7	1	4
718		6	hu	1	2	1984	3	3	1	2	4	7	7	4	6	7	2	1	5	3	7	7	1	7	1	6	7	1	7	7	2	1	7	2	6	1	7	7	6	2	5	7	6	7	5	7	1	7	7
424		6	hu	1	2	1993	3	4	1	2	7	6	6	3	5	4	5	4	2	6	6	6	7	3	5	5	4	4	5	5	4	6	2	6	2	6	5	3	2	6	4	4	5	6	4	4	4	4	4
749		6	hu	1	2	1984	3	3	2	1	7	7	7	5	7	4	5	1	7	1	4	5	2	6	2	6	7	1	5	6	6	2	6	4	4	7	4	5	6	2	4	4	4	6	7	6	6	2	6
407		6	hu	1	2	1988	3	4	2	1	6	3	5	5	4	2	3	5	4	4	4	4	7	3	5	4	2	6	4	3	5	5	3	4	4	5	5	4	5	3	4	3	3	7	4	4	5	3	1
435		6	hu	1	2	1998	3	4	1	#NULL!	7	2	3	1	3	5	2	6	3	5	4	3	6	2	6	4	3	5	2	5	6	3	5	4	4	4	4	6	5	3	5	6	2	4	5	5	1	7	4
347		6	hu	1	2	1975	3	4	2	1	4	6	6	6	6	4	4	6	3	5	5	5	5	5	3	6	5	3	7	5	5	2	6	5	3	7	5	4	4	4	6	1	2	7	5	4	5	3	1
633		6	hu	1	2	1983	3	4	2	1	6	4	6	3	3	3	4	5	6	2	3	5	7	2	6	6	3	5	4	5	4	3	5	4	4	7	4	4	4	4	5	3	7	5	5	4	6	2	3
358		6	hu	1	2	1991	3	4	1	1	6	4	5	5	6	4	5	6	3	5	5	5	7	4	4	5	5	3	6	6	6	3	5	3	5	6	5	6	3	5	5	4	5	6	6	5	4	4	2
611		6	hu	1	2	2003	2	4	1	2	7	7	7	4	5	6	6	5	3	5	5	6	4	5	3	6	6	2	4	6	6	1	7	3	5	7	5	6	4	4	3	3	5	7	5	5	2	6	5
396		6	hu	1	2	1963	3	4	3	2	6	5	5	4	5	6	5	7	7	1	3	3	5	6	2	3	6	2	5	2	6	3	5	6	2	6	3	4	6	2	3	2	5	6	5	5	7	1	1
561		6	hu	1	2	2001	2	2	1	2	7	3	2	2	1	5	3	4	1	7	3	3	6	1	7	4	3	5	4	4	6	5	3	2	6	6	7	2	2	6	5	3	4	6	7	3	4	4	4
684		6	hu	1	2	2001	2	4	1	1	6	3	5	4	5	3	4	5	2	6	4	3	6	2	6	3	3	5	5	3	5	3	5	3	5	3	3	4	3	5	2	6	5	6	5	5	2	6	2
327		6	hu	1	2	1978	3	3	2	1	6	6	6	7	5	4	7	7	6	2	4	6	6	2	6	7	6	2	7	5	5	4	4	4	4	7	6	5	5	3	6	4	6	7	7	5	4	4	1
539		6	hu	1	2	2003	2	3	1	2	7	6	6	6	5	4	4	6	5	3	5	4	4	5	3	6	5	3	6	5	5	2	6	2	6	7	3	5	5	3	1	5	5	7	6	6	3	5	4
571		6	hu	1	2	2002	2	2	1	2	7	3	4	5	6	3	1	2	1	7	2	4	6	3	5	3	3	5	6	3	4	1	7	1	7	7	4	3	2	6	2	3	6	6	4	3	1	7	3
562		6	hu	1	2	2001	2	4	1	1	6	2	6	3	6	6	4	6	2	6	6	6	3	5	3	3	4	4	6	5	6	2	6	3	5	7	4	5	4	4	5	3	2	3	6	3	3	5	5
731		6	hu	1	2	1982	3	3	2	1	6	5	5	5	6	4	4	7	3	5	3	5	6	3	5	4	3	5	5	6	4	2	6	2	6	6	3	5	5	3	3	3	4	5	4	6	2	6	2
463		6	hu	1	2	2004	2	1	#NULL!	1	7	4	5	5	5	4	6	5	3	5	3	5	6	2	6	4	4	4	5	5	6	2	6	5	3	7	4	5	2	6	3	3	5	7	6	3	6	2	2
454		6	hu	1	2	2003	2	2	1	2	6	5	5	5	5	5	5	6	2	6	6	5	4	4	4	4	5	3	7	6	6	3	5	3	5	6	5	5	4	4	5	4	6	7	6	5	4	4	4
419		6	hu	1	2	1973	3	2	2	1	7	3	4	5	5	3	3	5	6	2	4	3	6	5	3	5	3	5	5	3	5	4	4	2	6	6	4	6	7	1	4	2	4	6	6	4	4	4	4
585		6	hu	1	2	1999	2	4	1	2	7	5	5	4	5	6	6	7	2	6	4	5	5	5	3	6	3	5	6	4	7	2	6	2	6	6	7	5	4	4	6	4	6	7	6	5	1	7	2
362		6	hu	1	2	1981	3	4	2	1	7	5	6	6	6	3	3	7	2	6	5	4	7	2	6	5	2	6	7	5	7	6	2	2	6	6	4	3	5	3	4	2	2	6	6	4	4	4	2
594		6	hu	1	2	1997	3	2	#NULL!	1	7	4	5	5	6	1	6	7	7	1	1	7	4	3	5	7	1	7	4	5	6	5	3	4	4	7	5	3	6	2	3	3	4	6	6	4	7	1	5
356		6	hu	1	2	1976	3	3	3	1	6	7	6	6	6	3	2	7	2	6	5	4	7	7	1	6	6	2	7	5	5	2	6	3	5	6	4	4	7	1	5	3	4	5	7	6	1	7	2
400		6	hu	1	2	1972	3	2	3	2	5	5	6	6	5	6	4	7	2	6	4	5	7	3	5	6	6	2	7	6	6	2	6	2	6	6	4	6	5	3	2	6	2	7	6	3	2	6	2
602		6	hu	1	2	1989	3	4	#NULL!	1	6	6	5	5	6	6	2	5	6	2	4	6	7	6	2	6	6	2	7	7	7	6	2	6	2	7	6	6	7	1	6	1	7	7	7	7	1	7	7
704		6	hu	1	2	2002	2	4	2	2	7	4	6	5	6	3	3	6	1	7	4	6	7	2	6	7	1	7	7	7	7	2	6	2	6	5	6	5	3	5	6	4	4	7	6	4	3	5	3
505		6	hu	1	2	1999	2	1	1	2	7	5	7	5	7	4	4	5	3	5	4	7	5	5	3	4	5	3	5	6	7	2	6	3	5	7	4	4	4	4	5	3	5	6	7	6	7	1	5
698		6	hu	1	2	2003	2	2	1	2	5	3	3	2	5	3	3	2	1	7	1	2	7	2	6	2	2	6	3	4	5	2	6	1	7	5	5	4	3	5	3	2	6	5	6	3	1	7	1
395		6	hu	1	2	1974	3	1	2	1	7	5	4	4	7	6	5	7	1	7	4	5	7	4	4	5	3	5	7	4	3	2	6	5	3	6	6	6	6	2	5	3	6	7	5	5	6	2	1
546		6	hu	1	2	2003	2	2	1	2	7	5	5	7	6	5	5	6	4	4	5	5	7	1	7	6	5	3	6	5	7	3	5	4	4	7	4	5	6	2	4	1	3	7	6	4	7	1	5
750		6	hu	1	2	1974	3	3	2	1	7	7	6	7	6	5	5	4	7	1	1	6	7	7	1	6	7	1	7	7	5	2	6	6	2	7	5	5	5	3	5	2	5	5	4	7	7	1	6
649		6	hu	1	2	1983	3	3	2	1	7	5	7	6	5	3	4	6	6	2	5	6	6	4	4	6	5	3	6	5	6	5	3	5	3	7	5	6	6	2	5	3	6	6	6	7	5	3	3
510		6	hu	1	2	2000	2	1	1	1	7	6	7	6	5	5	7	7	6	2	5	6	7	3	5	5	5	3	5	5	7	5	3	6	2	7	5	5	6	2	6	2	5	7	5	5	6	2	2
452		6	hu	1	2	2003	2	2	1	1	6	5	6	7	6	5	5	6	6	2	5	5	7	6	2	5	5	3	5	5	7	3	5	6	2	6	5	5	6	2	5	3	4	5	6	5	6	2	3
427		6	hu	1	2	1976	3	2	2	1	7	6	3	6	5	7	6	7	7	1	3	5	7	4	4	7	3	5	7	6	7	2	6	3	5	7	4	4	7	1	5	5	6	7	5	7	7	1	1
382		6	hu	1	2	1989	3	1	2	1	7	7	7	5	6	5	4	6	7	1	5	6	5	6	2	7	6	2	7	6	7	3	5	7	1	7	3	4	7	1	4	2	6	7	7	7	6	2	6
656		6	hu	1	2	1965	2	4	3	2	7	6	6	5	7	6	5	6	7	1	5	6	6	6	2	6	6	2	6	5	5	2	6	3	5	7	5	6	7	1	5	4	6	7	7	6	7	1	3
461		6	hu	1	2	2004	2	1	1	2	4	5	5	3	5	3	5	7	3	5	3	2	3	7	1	4	6	2	6	5	2	2	6	2	6	5	5	4	6	2	5	2	6	6	5	4	6	2	3
332		6	hu	1	2	1975	3	4	2	1	6	5	7	4	5	4	4	6	4	4	4	4	4	5	3	5	6	2	4	5	6	4	4	4	4	7	5	5	4	4	5	3	3	6	5	4	5	3	6
501		6	hu	1	2	1976	3	3	2	1	3	5	5	6	5	7	6	7	4	4	5	6	5	6	2	5	6	2	7	4	6	1	7	4	4	7	5	6	5	3	6	5	2	6	6	4	2	6	1
522		6	hu	1	2	1974	3	4	3	1	6	7	5	6	7	5	4	6	6	2	3	6	3	7	1	4	6	2	5	4	7	2	6	4	4	6	7	6	7	1	7	2	5	7	5	6	7	1	4
641		6	hu	1	2	1996	3	4	1	1	6	5	5	4	5	3	4	5	5	3	4	5	4	5	3	5	5	3	5	5	3	3	5	5	3	6	5	5	6	2	5	3	2	5	5	5	6	2	4
687		6	hu	1	2	2001	2	2	1	2	3	6	6	2	4	2	6	5	3	5	4	5	5	5	3	2	4	4	4	6	5	6	2	6	2	5	7	2	3	5	6	1	4	3	5	4	7	1	6
715		6	hu	1	2	1994	3	3	1	2	7	4	5	3	5	4	5	6	6	2	4	3	7	3	5	4	3	5	7	5	7	6	2	2	6	5	4	2	1	7	1	1	4	7	7	6	7	1	3
657		6	hu	1	2	1994	2	4	1	1	7	5	6	6	7	6	5	7	6	2	4	6	7	6	2	6	7	1	7	5	5	1	7	3	5	7	3	4	5	3	3	5	4	7	5	5	7	1	6
709		6	hu	1	2	1969	3	4	3	2	6	5	6	6	5	6	3	5	3	5	3	4	7	5	3	5	4	4	7	4	6	5	3	5	3	3	2	2	4	4	3	2	4	7	6	6	4	4	3
763		6	hu	1	2	1980	3	4	2	1	3	6	6	6	5	4	4	7	6	2	5	5	5	5	3	4	6	2	3	4	4	6	2	6	2	5	6	4	6	2	4	3	5	5	6	5	5	3	4
399		6	hu	1	2	1968	3	4	3	2	7	6	6	6	6	5	4	6	7	1	4	6	7	3	5	6	5	3	5	6	7	5	3	3	5	7	6	5	6	2	6	5	4	7	7	7	7	1	4
486		6	hu	1	2	2004	2	3	1	1	5	6	6	5	5	4	4	5	6	2	5	5	4	3	5	5	5	3	5	6	3	5	3	6	2	6	6	4	5	3	4	3	5	5	5	5	7	1	5
313		6	hu	1	2	1981	3	4	2	1	5	4	4	5	3	4	2	4	6	2	3	5	3	5	3	5	4	4	4	3	2	2	6	4	4	5	5	4	5	3	5	2	5	6	6	4	6	2	4
599		6	hu	1	2	2002	2	4	1	2	7	5	5	3	6	5	3	7	5	3	4	6	7	6	2	2	3	5	7	5	7	3	5	7	1	7	7	4	3	5	6	3	7	5	4	4	1	7	3
755		6	hu	1	2	1983	3	1	2	1	4	4	6	3	5	4	4	6	5	3	4	4	7	6	2	4	5	3	5	3	2	2	6	3	5	7	4	4	6	2	6	4	4	6	4	5	6	2	5
604		6	hu	1	2	1990	2	4	1	1	6	7	6	4	7	5	3	6	6	2	5	5	3	4	4	5	4	4	6	5	4	5	3	5	3	7	5	3	4	4	3	2	6	7	5	7	5	3	3
591		6	hu	1	2	2002	2	4	1	1	6	5	7	5	6	5	7	7	6	2	5	5	3	6	2	5	3	5	7	6	6	1	7	5	3	5	6	3	5	3	4	5	5	7	7	6	6	2	5
350		6	hu	1	2	1983	3	2	2	1	5	6	6	5	6	5	4	6	6	2	4	5	7	5	3	6	6	2	7	5	6	4	4	5	3	6	6	4	5	3	5	3	4	6	6	6	4	4	5
343		6	hu	1	2	1992	3	2	2	1	7	5	6	5	6	5	4	6	3	5	5	6	2	6	2	6	6	2	6	6	6	3	5	6	2	7	5	5	6	2	4	4	5	6	6	6	5	3	6
620		6	hu	1	2	1959	2	2	3	2	4	4	6	5	6	6	3	6	3	5	5	6	6	3	5	6	3	5	4	3	3	2	6	2	6	6	5	6	4	4	5	5	4	4	5	5	3	5	3
556		6	hu	1	2	1984	3	3	2	1	4	5	5	5	4	5	5	6	2	6	4	5	5	3	5	5	5	3	5	4	5	4	4	5	3	5	4	4	5	3	5	4	5	5	4	5	5	3	4
330		6	hu	1	2	1979	3	1	2	1	6	6	6	6	6	7	5	6	5	3	6	6	5	5	3	6	6	2	5	5	6	3	5	5	3	5	5	6	5	3	6	5	6	6	5	6	4	4	4
483		6	hu	1	2	2003	2	2	1	2	6	4	5	5	4	3	5	4	1	7	4	6	5	6	2	4	5	3	4	6	5	4	4	2	6	7	6	4	4	4	5	3	4	7	7	5	4	4	3
645		6	hu	1	2	1987	3	1	2	1	7	6	7	6	6	5	5	7	6	2	6	6	6	6	2	7	6	2	7	6	5	3	5	4	4	7	5	6	5	3	6	5	2	7	6	6	7	1	4
333		6	hu	1	2	1978	3	1	2	1	3	6	7	7	7	7	3	7	2	6	6	7	4	6	2	7	7	1	2	7	5	1	7	2	6	5	7	7	7	1	7	6	7	7	6	7	2	6	6
693		6	hu	1	2	2002	2	4	1	#NULL!	7	7	5	5	5	7	3	7	5	3	5	5	4	6	2	7	7	1	6	6	5	3	5	4	4	7	6	5	6	2	6	5	6	7	5	6	5	3	1
663		6	hu	1	2	2001	2	2	1	1	6	7	6	5	7	4	4	5	6	2	5	7	5	6	2	7	7	1	6	6	6	3	5	5	3	7	2	2	6	2	2	1	4	7	7	7	7	1	5
756		6	hu	1	2	1976	3	4	2	1	6	4	6	3	5	5	4	6	4	4	3	5	6	3	5	4	5	3	6	5	6	4	4	3	5	6	4	5	4	4	3	3	4	6	5	6	5	3	2
379		6	hu	1	2	1994	3	1	1	1	6	6	6	6	5	6	5	5	6	2	5	5	6	5	3	6	6	2	6	6	6	2	6	4	4	6	7	5	6	2	7	3	5	7	6	5	5	3	3
440		6	hu	1	2	1982	3	4	2	1	7	5	7	5	5	5	4	7	7	1	3	6	7	5	3	7	2	6	6	7	6	3	5	3	5	7	6	4	4	4	5	2	4	7	6	6	7	1	5
367		6	hu	1	2	1972	3	3	2	2	4	6	6	6	6	7	7	7	2	6	7	7	3	7	1	7	7	1	5	6	4	1	7	4	4	7	4	7	7	1	4	4	7	7	6	5	5	3	3
685		6	hu	1	2	2000	3	4	1	1	6	7	6	5	5	4	7	7	6	2	5	5	5	6	2	6	6	2	3	6	7	6	2	4	4	7	7	4	7	1	6	6	6	7	7	5	5	3	3
530		6	hu	1	2	2002	2	2	1	1	7	4	5	6	7	3	4	7	4	4	5	4	5	5	3	5	6	2	7	6	6	1	7	2	6	7	6	5	5	3	6	6	5	7	7	5	3	5	1
354		6	hu	1	2	1979	3	1	2	1	7	6	6	5	6	5	5	6	6	2	4	6	4	5	3	5	4	4	6	5	6	4	4	4	4	6	5	4	6	2	6	2	5	6	6	6	6	2	6
336		6	hu	1	2	1984	3	1	2	2	4	5	5	5	5	6	6	6	5	3	6	4	7	6	2	4	7	1	7	5	4	2	6	2	6	6	3	6	6	2	2	2	2	6	4	2	6	2	3
701		6	hu	1	2	2003	2	4	1	2	7	3	6	5	6	5	5	5	5	3	5	5	7	2	6	3	4	4	6	5	7	2	6	3	5	5	7	4	3	5	4	3	4	6	6	3	4	4	3
734		6	hu	1	2	1985	3	2	2	1	6	6	6	4	5	5	5	5	4	4	5	5	5	6	2	6	6	2	6	6	7	5	3	5	3	6	5	5	6	2	5	5	6	5	6	5	6	2	6
770		6	hu	1	2	1984	3	3	2	1	7	7	6	5	6	5	5	5	7	1	4	5	4	5	3	4	7	1	5	5	6	4	4	5	3	6	6	4	7	1	6	4	4	6	4	4	7	1	3
621		6	hu	1	2	1969	3	4	2	1	2	6	5	7	5	5	6	6	7	1	5	4	6	2	6	5	6	2	3	4	5	3	5	5	3	7	5	3	6	2	5	3	6	7	6	5	5	3	5
466		6	hu	1	2	2003	2	2	1	2	4	6	5	5	5	4	3	7	3	5	3	4	5	3	5	4	3	5	6	5	6	3	5	2	6	6	4	5	4	4	4	2	5	6	5	5	3	5	3
529		6	hu	1	2	2005	2	2	1	2	5	3	5	6	5	4	3	5	3	5	4	4	3	5	3	3	6	2	5	5	6	2	6	4	4	7	2	4	5	3	2	4	3	6	6	5	3	5	4
600		6	hu	1	2	2003	2	4	1	1	7	4	4	3	5	3	4	5	1	7	3	3	7	1	7	4	1	7	4	4	5	1	7	1	7	5	4	2	4	4	3	7	6	6	4	5	2	6	1
481		6	hu	1	2	2004	2	3	1	2	5	2	6	4	3	2	4	5	1	7	5	3	5	2	6	6	1	7	5	6	6	2	6	1	7	7	7	2	1	7	7	3	5	6	7	2	2	6	5
451		6	hu	1	2	2002	2	2	1	1	4	7	7	7	4	5	3	6	4	4	5	4	5	5	3	6	7	1	4	5	5	5	3	2	6	7	6	5	4	4	4	6	5	6	6	6	3	5	1
487		6	hu	1	2	2003	2	3	1	1	7	5	6	5	6	4	5	6	4	4	3	5	6	1	7	5	3	5	7	7	6	2	6	2	6	6	3	3	5	3	5	5	5	7	7	6	5	3	2
339		6	hu	1	2	1964	3	4	2	1	5	5	5	4	4	3	5	5	3	5	4	4	7	2	6	5	3	5	5	6	6	2	6	3	5	6	4	4	3	5	5	4	4	6	6	5	6	2	4
373		6	hu	1	2	1980	3	3	2	1	5	4	7	5	7	4	4	7	2	6	5	5	6	6	2	6	6	2	6	3	4	1	7	1	7	6	3	3	5	3	2	6	4	6	6	3	2	6	4
537		6	hu	1	2	2003	2	2	1	1	5	6	4	3	7	4	4	4	6	2	3	7	5	2	6	6	5	3	7	3	7	1	7	7	1	4	5	2	7	1	3	2	7	3	6	6	7	1	3
437		6	hu	1	2	1975	3	3	1	1	7	5	6	6	6	6	4	6	4	4	3	7	7	6	2	7	5	3	7	3	7	3	5	2	6	6	5	5	3	5	6	2	5	7	7	6	4	4	2
512		6	hu	1	2	1993	3	1	1	2	5	5	6	4	5	5	6	6	6	2	4	4	6	5	3	5	6	2	6	6	3	1	7	3	5	6	6	6	6	2	6	6	4	6	6	3	6	2	4
783		6	hu	1	2	1989	3	4	1	1	7	5	5	7	6	4	5	6	3	5	3	5	7	3	5	6	5	3	3	5	6	2	6	3	5	7	4	3	4	4	3	3	5	6	7	4	2	6	3
679		6	hu	1	2	2001	2	4	1	2	7	6	7	6	7	6	6	6	3	5	6	7	7	5	3	7	2	6	7	6	7	1	7	3	5	6	5	6	3	5	5	5	3	7	7	6	3	5	1
494		6	hu	1	2	1992	3	4	2	1	6	5	5	3	3	4	4	5	3	5	4	5	6	6	2	4	5	3	6	3	5	5	3	5	3	6	4	3	6	2	2	2	5	7	5	4	2	6	3
590		6	hu	1	2	2001	2	4	1	2	7	4	3	5	3	2	3	5	2	6	3	4	5	2	6	4	2	6	4	2	5	3	5	1	7	6	5	3	1	7	6	2	3	5	2	5	1	7	1
572		6	hu	1	2	2002	2	4	#NULL!	1	6	4	5	4	6	4	4	3	3	5	5	5	6	5	3	6	6	2	6	6	7	1	7	2	6	6	3	6	6	2	5	1	5	6	5	3	4	4	2
619		6	hu	1	2	2003	2	1	1	2	6	3	5	1	7	4	4	6	1	7	4	4	6	3	5	3	3	5	4	6	6	1	7	1	7	7	4	3	4	4	2	3	5	6	6	4	1	7	5
721		6	hu	1	2	1973	3	3	2	1	5	7	5	5	7	6	5	6	6	2	6	6	2	6	2	7	6	2	6	6	6	2	6	2	6	6	6	6	7	1	6	5	5	5	6	6	6	2	6
733		6	hu	1	2	1983	3	4	2	1	6	7	5	4	7	7	5	4	7	1	4	6	4	7	1	6	3	5	6	5	4	3	5	7	1	7	6	5	7	1	7	5	7	7	7	7	7	1	7
688		6	hu	1	2	2002	2	4	1	1	4	5	6	6	4	2	4	6	5	3	4	5	7	3	5	5	4	4	6	4	6	1	7	6	2	6	4	3	6	2	4	1	5	6	6	5	7	1	4
439		6	hu	1	2	1967	3	4	2	1	7	6	6	5	6	5	5	6	1	7	5	5	6	3	5	6	4	4	6	5	5	2	6	3	5	6	7	6	5	3	7	6	7	7	6	5	1	7	1
476		6	hu	1	2	2004	2	2	1	1	6	7	6	5	7	4	5	7	5	3	5	4	6	2	6	5	2	6	6	5	5	6	2	7	1	6	6	3	5	3	5	3	5	5	5	6	7	1	5
349		6	hu	1	2	1980	3	2	2	1	7	7	7	7	6	6	3	7	7	1	7	6	3	6	2	6	7	1	7	6	7	2	6	6	2	7	6	6	7	1	7	6	2	7	7	7	7	1	6
618		6	hu	1	2	1973	3	4	1	1	4	7	7	6	7	6	6	6	7	1	4	4	7	6	2	6	6	2	7	6	7	1	7	2	6	7	6	7	7	1	6	5	5	7	6	7	7	1	6
738		6	hu	1	2	1984	2	2	3	2	7	6	6	6	6	5	5	5	3	5	5	4	6	5	3	5	5	3	4	5	6	4	4	6	2	6	4	4	4	4	5	3	5	6	3	4	5	3	5
726		6	hu	1	2	1983	3	3	2	1	7	7	5	4	4	4	4	5	5	3	3	5	5	3	5	5	5	3	5	5	6	7	1	6	2	7	5	3	6	2	5	2	5	6	5	5	6	2	6
538		6	hu	1	2	2004	2	2	1	2	6	6	6	6	6	4	5	5	3	5	4	5	4	4	4	6	4	4	6	5	6	1	7	3	5	7	5	4	5	3	5	2	5	6	6	5	6	2	5
376		6	hu	1	2	1963	3	4	2	1	4	6	6	7	6	7	3	2	2	6	6	6	6	6	2	7	7	1	7	6	6	1	7	2	6	7	6	7	7	1	4	6	2	7	6	6	7	1	7
394		6	hu	1	2	1998	3	4	2	1	7	6	5	5	6	5	2	7	5	3	4	5	3	3	5	6	6	2	3	4	7	2	6	3	5	3	4	7	6	2	3	4	4	7	5	6	6	2	4
448		6	hu	1	2	1977	3	3	3	2	6	6	6	7	6	3	5	6	6	2	6	6	5	6	2	6	6	2	6	7	7	4	4	6	2	7	7	4	6	2	6	4	4	6	6	6	7	1	4
507		6	hu	1	2	1986	3	1	2	1	7	7	7	6	5	5	4	6	7	1	6	6	4	5	3	6	6	2	7	6	6	2	6	6	2	7	5	6	5	3	6	5	4	6	6	7	6	2	5
442		6	hu	1	2	1969	3	3	2	1	6	5	5	6	6	4	5	3	5	3	5	5	6	5	3	6	6	2	5	5	6	2	6	4	4	6	5	5	6	2	5	2	6	7	5	5	4	4	2
342		6	hu	1	2	1986	3	4	1	1	6	5	5	4	6	5	4	7	4	4	5	6	7	6	2	3	5	3	7	5	6	3	5	5	3	6	4	5	6	2	4	4	4	7	6	6	6	2	3
540		6	hu	1	2	2004	2	1	1	2	6	4	6	3	5	4	7	6	3	5	3	5	7	3	5	4	5	3	6	6	6	1	7	4	4	6	5	6	3	5	6	3	5	5	6	4	7	1	4
554		6	hu	1	2	1964	3	2	2	1	6	3	4	6	6	6	3	6	6	2	3	5	7	6	2	6	6	2	7	4	6	3	5	6	2	6	1	2	6	2	1	1	3	6	6	6	7	1	2
743		6	hu	1	2	1983	3	3	2	1	5	4	5	2	5	5	5	5	2	6	4	4	5	3	5	5	4	4	5	5	5	4	4	4	4	5	5	4	5	3	5	3	6	5	5	4	5	3	2
426		6	hu	1	2	1965	3	4	2	1	7	6	7	6	6	5	6	7	7	1	5	7	6	6	2	6	4	4	7	7	5	2	6	6	2	6	6	4	7	1	5	2	5	7	5	6	7	1	4
514		6	hu	1	2	1975	3	1	2	1	6	5	5	6	7	4	6	7	5	3	5	6	5	5	3	6	6	2	6	6	6	2	6	5	3	7	5	4	6	2	5	4	4	6	6	6	6	2	3
346		6	hu	1	2	1984	3	4	2	#NULL!	7	7	6	7	6	5	6	7	7	1	6	6	7	7	1	6	5	3	7	6	7	2	6	6	2	7	7	6	7	1	7	5	6	7	6	7	7	1	7
326		6	hu	1	2	1992	3	2	2	1	7	6	6	6	7	6	7	7	5	3	7	6	3	6	2	6	7	1	7	6	7	3	5	5	3	7	7	6	3	5	6	5	5	7	6	6	5	3	6
502		6	hu	1	2	1975	3	2	2	1	6	6	5	7	6	6	7	7	7	1	6	6	3	6	2	7	6	2	7	6	6	1	7	2	6	7	6	6	7	1	5	4	4	7	6	7	5	3	5
470		6	hu	1	2	2004	2	2	#NULL!	1	6	3	5	2	5	2	6	2	1	7	3	4	3	5	3	5	4	4	4	5	5	6	2	4	4	6	5	4	3	5	3	2	6	4	5	3	5	3	2
653		6	hu	1	2	1962	3	2	2	1	6	4	5	5	5	5	5	7	2	6	5	7	7	3	5	5	2	6	7	4	7	1	7	1	7	5	7	7	3	5	6	4	7	7	4	7	7	1	3
650		6	hu	1	2	1975	3	2	1	2	7	5	6	6	7	5	5	7	7	1	4	7	7	4	4	5	6	2	7	7	7	2	6	4	4	4	5	4	4	4	4	4	5	7	7	5	4	4	1
398		6	hu	1	2	1965	3	2	2	1	4	4	6	6	6	4	4	6	2	6	5	5	3	4	4	6	5	3	6	6	5	3	5	3	5	5	4	6	4	4	4	4	5	6	6	4	4	4	3
712		6	hu	1	2	1967	3	4	#NULL!	#NULL!	5	4	6	5	6	5	6	6	5	3	5	6	6	6	2	7	5	3	6	7	5	2	6	3	5	7	2	5	6	2	2	4	3	7	7	5	6	2	2
581		6	hu	1	2	1984	3	1	2	1	7	6	4	4	4	6	5	3	2	6	7	5	7	6	2	7	6	2	2	4	7	4	4	4	4	7	1	2	7	1	1	4	6	7	7	2	4	4	5
642		6	hu	1	2	1968	3	1	2	1	6	4	6	7	7	5	2	6	2	6	5	6	5	6	2	5	6	2	6	6	5	6	2	2	6	6	3	5	4	4	5	4	2	7	6	5	3	5	2
406		6	hu	1	2	1974	3	1	2	1	3	7	4	3	4	7	1	6	6	2	6	7	4	4	4	7	6	2	6	7	7	1	7	1	7	7	4	6	7	1	4	4	4	7	7	4	3	5	3
381		6	hu	1	2	1983	3	4	2	1	5	6	6	7	7	5	6	5	7	1	6	6	7	7	1	6	7	1	7	7	5	2	6	7	1	7	6	7	7	1	7	7	6	5	7	7	5	3	6
545		6	hu	1	2	2004	2	1	1	2	7	2	5	6	6	4	4	5	3	5	2	3	5	3	5	3	4	4	1	2	5	2	6	2	6	4	1	2	6	2	2	3	2	6	6	4	4	4	2
456		6	hu	1	2	2004	2	2	1	2	6	5	4	4	3	5	3	3	5	3	4	3	4	5	3	4	5	3	5	2	5	2	6	3	5	6	3	5	5	3	4	3	5	5	3	6	3	5	5
623		6	hu	1	2	2001	2	4	1	2	6	7	6	5	6	3	2	7	7	1	7	6	3	7	1	6	6	2	7	6	6	2	6	2	6	7	6	6	6	2	6	6	6	6	6	6	7	1	3
542		6	hu	1	2	2005	2	2	1	2	7	4	6	5	6	5	6	7	1	7	5	3	7	1	7	6	6	2	7	6	7	1	7	2	6	7	3	6	1	7	2	1	1	7	6	2	6	2	3
361		6	hu	1	2	1987	3	#NULL!	1	2	7	5	7	4	6	5	5	6	6	2	4	7	2	6	2	7	6	2	7	7	6	4	4	5	3	5	3	6	7	1	2	4	2	7	7	5	7	1	2
716		6	hu	1	2	1987	3	4	1	1	7	5	6	5	6	4	5	6	2	6	4	6	7	2	6	6	4	4	6	6	7	2	6	1	7	7	5	5	6	2	5	4	5	6	6	5	2	6	2
557		6	hu	1	2	1952	3	4	3	1	2	4	4	4	4	4	6	6	4	4	4	5	4	5	3	6	4	4	2	3	1	2	6	2	6	5	5	4	5	3	5	6	3	2	5	3	2	6	4
784		6	hu	1	2	1973	3	2	3	1	4	6	6	6	5	6	2	6	7	1	5	6	2	7	1	6	7	1	6	5	2	2	6	1	7	7	4	6	6	2	6	7	2	5	6	5	6	2	6
475		6	hu	1	2	2004	2	3	1	2	7	3	5	3	6	6	3	6	3	5	7	6	2	6	2	5	6	2	6	7	2	2	6	2	6	7	1	6	3	5	2	6	5	7	7	4	2	6	6
607		6	hu	1	2	2002	2	4	1	2	7	5	6	5	7	3	5	5	2	6	5	6	5	2	6	6	6	2	7	6	5	2	6	2	6	7	6	5	5	3	6	5	6	7	7	6	5	3	4
575		6	hu	1	2	2005	2	4	1	2	6	2	5	5	4	2	5	6	3	5	2	3	7	1	7	4	1	7	5	3	6	3	5	2	6	4	6	1	3	5	2	1	4	7	5	6	4	4	1
655		6	hu	1	2	2002	2	4	1	2	7	1	5	4	6	4	2	7	1	7	2	7	6	5	3	5	1	7	6	6	7	1	7	1	7	7	7	4	1	7	6	6	7	7	7	4	1	7	2
469		6	hu	1	2	2004	2	3	1	2	7	3	6	6	7	5	4	5	2	6	5	6	6	6	2	7	5	3	7	5	6	2	6	3	5	7	7	4	6	2	7	4	1	7	6	3	2	6	5
341		6	hu	1	2	1973	3	3	3	1	7	7	5	5	6	5	5	6	4	4	6	6	3	6	2	6	6	2	7	6	6	1	7	6	2	7	5	5	6	2	6	6	6	6	6	7	7	1	6
383		6	hu	1	2	1980	3	4	2	1	7	6	6	5	6	7	4	7	3	5	4	7	5	7	1	5	4	4	7	7	7	3	5	3	5	7	3	5	6	2	5	3	4	7	7	6	4	4	4
444		6	hu	1	2	1962	3	3	2	1	6	7	6	6	6	6	5	6	3	5	6	4	4	4	4	6	5	3	6	5	6	3	5	5	3	6	6	6	5	3	6	4	5	6	6	7	3	5	3
544		6	hu	1	2	2003	2	3	1	2	5	2	6	5	5	6	2	6	1	7	6	5	2	7	1	6	6	2	6	5	5	1	7	2	6	7	5	7	3	5	5	7	1	6	2	1	1	7	2
523		6	hu	1	2	2001	2	4	1	1	7	5	6	7	5	2	5	5	4	4	2	7	5	3	5	6	2	6	7	5	6	2	6	2	6	6	6	1	6	2	6	1	5	7	7	3	3	5	4
778		6	hu	1	2	2004	2	4	#NULL!	1	4	2	6	1	4	4	4	4	7	1	5	5	2	3	5	3	6	2	3	3	2	4	4	5	3	2	5	3	6	2	2	2	3	7	4	4	6	2	6
615		6	hu	1	2	1987	3	4	1	2	7	6	7	5	5	6	7	7	2	6	5	5	7	6	2	6	6	2	7	6	7	1	7	3	5	7	2	6	6	2	7	3	1	7	5	5	5	3	6
552		6	hu	1	2	2003	2	1	1	2	7	6	5	5	6	2	3	7	5	3	7	4	3	3	5	4	6	2	6	6	7	1	7	6	2	6	6	5	6	2	6	3	4	7	5	5	6	2	5
308		6	hu	1	2	1980	3	1	2	1	7	5	5	5	6	5	5	7	2	6	5	5	7	7	1	5	3	5	7	5	7	2	6	7	1	7	6	2	2	6	5	1	6	6	5	4	5	3	1
429		6	hu	1	2	1960	3	4	2	1	7	6	6	7	6	7	5	7	6	2	4	6	7	2	6	4	6	2	3	7	5	1	7	1	7	7	6	7	6	2	7	5	6	6	4	4	7	1	1
464		6	hu	1	2	2001	3	3	1	1	7	6	7	6	6	4	6	7	6	2	5	7	3	5	3	6	7	1	7	7	7	1	7	5	3	7	5	6	6	2	5	4	7	7	7	6	6	2	6
727		6	hu	1	2	1976	3	2	2	1	7	5	6	4	5	3	4	4	1	7	4	4	7	7	1	4	7	1	7	4	7	5	3	4	4	7	3	2	7	1	6	1	3	7	5	2	2	6	4
603		6	hu	1	2	1975	3	4	3	1	6	5	6	5	5	5	3	6	5	3	5	4	7	4	4	6	4	4	6	6	5	2	6	2	6	6	6	4	5	3	6	4	4	6	6	6	5	3	3
740		6	hu	1	2	1985	3	3	2	1	7	6	6	6	6	5	5	7	6	2	6	7	7	5	3	6	6	2	6	5	6	2	6	5	3	7	7	6	6	2	5	2	6	7	6	6	7	1	5
443		6	hu	1	2	1995	3	4	2	1	6	4	6	5	4	3	3	5	2	6	2	5	7	3	5	3	5	3	6	5	6	2	6	5	3	7	5	4	3	5	5	2	2	6	5	5	2	6	1
516		6	hu	1	2	1965	3	1	3	2	3	6	6	2	6	7	6	3	6	2	6	7	2	7	1	6	7	1	6	4	3	5	3	5	3	6	6	6	7	1	4	7	3	6	5	6	4	4	6
785		6	hu	1	2	1982	3	2	2	1	7	6	5	6	5	5	5	7	4	4	5	5	3	6	2	6	5	3	6	5	6	2	6	3	5	7	6	5	6	2	5	5	6	7	6	6	5	3	4
769		6	hu	1	2	1971	3	3	3	2	3	7	6	7	7	6	6	7	6	2	5	7	5	6	2	6	5	3	7	6	6	5	3	7	1	7	5	3	7	1	6	4	6	7	6	6	5	3	3
479		6	hu	1	2	2005	2	3	1	1	5	7	6	3	5	5	5	5	6	2	3	5	6	4	4	4	5	3	5	5	6	4	4	5	3	6	6	3	4	4	6	3	3	6	6	6	6	2	1
369		6	hu	1	2	1971	3	4	2	1	5	6	5	5	6	6	6	6	6	2	6	6	5	5	3	6	6	2	6	6	5	2	6	4	4	6	5	7	6	2	5	7	5	6	7	6	3	5	3
322		6	hu	1	2	1967	3	1	3	2	6	5	5	5	6	4	4	7	6	2	6	6	5	6	2	6	5	3	5	6	6	5	3	4	4	6	4	5	7	1	3	2	6	7	7	6	3	5	5
459		6	hu	1	2	2001	2	2	1	2	7	5	7	7	6	5	4	4	4	4	3	3	5	1	7	4	4	4	7	7	5	1	7	1	7	7	5	4	4	4	4	4	4	6	7	6	4	4	3
413		6	hu	1	2	1972	3	2	2	1	6	5	6	5	5	5	4	7	3	5	6	6	7	2	6	6	3	5	7	6	7	2	6	1	7	6	7	6	3	5	6	6	6	7	7	5	3	5	4
573		6	hu	1	2	2005	2	2	1	2	7	3	6	6	4	5	5	7	2	6	5	5	6	3	5	5	4	4	5	5	6	1	7	5	3	6	5	4	2	6	5	5	5	7	5	5	5	3	2
397		6	hu	1	2	1966	3	4	#NULL!	1	4	2	4	5	4	5	3	6	2	6	2	2	3	3	5	3	6	2	4	5	3	4	4	2	6	6	4	4	2	6	5	4	3	4	4	4	5	3	2
534		6	hu	1	2	2003	2	1	1	2	6	5	6	7	6	4	7	6	3	5	6	5	3	5	3	5	5	3	5	5	6	1	7	1	7	5	6	6	6	2	4	6	5	7	7	7	1	7	3
450		6	hu	1	2	1983	3	1	2	1	7	2	6	6	6	5	5	7	4	4	5	3	7	6	2	5	5	3	7	6	7	1	7	1	7	7	6	7	7	1	6	2	6	7	7	3	1	7	2
730		6	hu	1	2	1963	3	3	3	2	4	6	6	5	6	5	4	6	3	5	3	5	7	6	2	5	6	2	7	5	6	2	6	3	5	7	6	6	6	2	6	4	6	7	6	6	3	5	3
717		6	hu	1	2	1989	3	4	3	2	7	5	6	6	7	5	4	7	3	5	3	3	5	3	5	4	3	5	6	6	7	1	7	1	7	6	4	2	4	4	3	1	2	7	7	4	1	7	4
702		6	hu	1	2	2001	2	4	1	2	7	3	6	5	7	3	4	5	1	7	3	6	5	6	2	6	4	4	6	1	5	2	6	1	7	6	4	5	5	3	2	1	4	6	5	3	1	7	2
533		6	hu	1	2	2005	2	2	1	2	3	5	6	5	6	4	4	7	1	7	5	7	2	6	2	7	5	3	2	6	6	1	7	2	6	7	7	6	3	5	3	6	5	6	7	5	2	6	4
527		6	hu	1	2	2003	2	2	1	1	7	5	7	1	7	4	3	1	7	1	5	7	5	7	1	4	7	1	7	7	6	1	7	3	5	7	5	7	7	1	4	1	7	7	7	7	7	1	7
549		6	hu	1	#NULL!	2004	2	3	1	1	7	6	5	5	5	4	5	6	6	2	6	6	5	6	2	6	6	2	7	5	5	4	4	3	5	7	5	5	6	2	6	3	5	7	7	5	6	2	3
[truncated: 81 more columns]
